# Supplementary material for: Undifferentiated Chordae Tendineae of the Mitral Valve: Large Cohort Study of a Rare Mitral Malformation
Source: Front Cardiovasc Med. 2021 Jul 27;8:695536. doi: 10.3389/fcvm.2021.695536 (PMC8353112; doi:10.3389/fcvm.2021.695536)
Supplement: Supplementary file 1 [file Data_Sheet_3.ZIP]

Archive with 11 entries (10 files):
- online figure video/
- __MACOSX/._online figure video
- online figure video/.DS_Store
- __MACOSX/online figure video/._.DS_Store
- online figure video/online figure3.mp4
- __MACOSX/online figure video/._online figure3.mp4
- online figure video/online figure1c.MP4
- online figure video/online figure1b.MP4
- online figure video/online figure1a.MP4
- __MACOSX/online figure video/._online figure1a.MP4
- online figure video/online figure1d.MP4
