# Supplementary material for: Undifferentiated Chordae Tendineae of the Mitral Valve: Large Cohort Study of a Rare Mitral Malformation
Source: Front Cardiovasc Med. 2021 Jul 27;8:695536. doi: 10.3389/fcvm.2021.695536 (PMC8353112; doi:10.3389/fcvm.2021.695536)
Supplement: Supplementary file 2 [file Presentation_1.ZIP]

Archive with 12 entries (11 files):
- video figure1 class I/
- __MACOSX/._video figure1 class I
- video figure1 class I/.DS_Store
- __MACOSX/video figure1 class I/._.DS_Store
- video figure1 class I/figure1 class Ib.MP4
- __MACOSX/video figure1 class I/._figure1 class Ib.MP4
- video figure1 class I/figure1 class Ic.MP4
- video figure1 class I/figure1 class If.mp4
- __MACOSX/video figure1 class I/._figure1 class If.mp4
- video figure1 class I/figure1 class Id.MP4
- video figure1 class I/figure1 class Ie.mp4
- __MACOSX/video figure1 class I/._figure1 class Ie.mp4
