# Supplementary material for: Undifferentiated Chordae Tendineae of the Mitral Valve: Large Cohort Study of a Rare Mitral Malformation
Source: Front Cardiovasc Med. 2021 Jul 27;8:695536. doi: 10.3389/fcvm.2021.695536 (PMC8353112; doi:10.3389/fcvm.2021.695536)
Supplement: Supplementary file 3 [file Presentation_2.ZIP]

Archive with 12 entries (11 files):
- video figure1 class II/
- __MACOSX/._video figure1 class II
- video figure1 class II/.DS_Store
- __MACOSX/video figure1 class II/._.DS_Store
- video figure1 class II/figure1 class IIf.mp4
- __MACOSX/video figure1 class II/._figure1 class IIf.mp4
- video figure1 class II/figure1 class IId.MP4
- video figure1 class II/figure1 class IIe.mp4
- __MACOSX/video figure1 class II/._figure1 class IIe.mp4
- video figure1 class II/figure1 class IIb.MP4
- __MACOSX/video figure1 class II/._figure1 class IIb.MP4
- video figure1 class II/figure1 class IIc.MP4
